# Supplementary material for: Contribution of parasite and host genotype to immunopathology of schistosome infections
Source: Parasit Vectors. 2024 May 7;17:203. doi: 10.1186/s13071-024-06286-6 (PMC11073996; doi:10.1186/s13071-024-06286-6)
Supplement: Supplementary file 1 — Additional file 1: Table S1. Table showing detailed information, including weight change, of the mice that did not survive the entire infection period. [file 13071_2024_6286_MOESM1_ESM.xlsx]

## Sheet: Mice
Table S1 - Mice not surviving the timeline
Animal ID	Population	Day of death post infection	Euthanized/Died	Weight baseline	Weight wk 1	Weight wk 2	Weight wk 3	Weight wk 4	Weight wk 5	Weight wk 6	Weight wk 7	Weight wk 8	Weight wk 9	Weight wk 10	Weight wk 11
2D	LE	54	euthanized	18.88	19.06	19.52	19.12	19.46	20.68	20.74	19.82	18.5	-	-	-
4D	LE	74	euthanized	18.88	19.12	19.4	20.6	21.18	20.74	21.66	20.9	20.7	19.84	20.36	18.62
4E	EG	83	euthanized	19.46	20.18	20.06	20.78	21.96	22.58	22.84	22.46	23.84	23.48	24.18	19.14
10E	EG	63	died	19.22	19.48	19.8	20.98	20.92	20.14	20.92	20.94	21.4	19.5	-	-
10F	OR	75	died	19.5	19.78	20.84	20.26	21.54	21	22.18	21.88	22.52	22.78	-	-
